# Supplementary material for: Secretion and endocytosis in subapical cells support hyphal tip growth in the fungus Trichoderma reesei
Source: Nat Commun. 2025 May 12;16:4402. doi: 10.1038/s41467-025-59606-4 (PMC12069525; doi:10.1038/s41467-025-59606-4)
Supplement: Supplementary file 22 — Source Data File [file 41467_2025_59606_MOESM22_ESM.xlsx]

## Sheet: Fig 1a
Fig. 1a Hyphae of T. reesei, expressing the fluorescent plasma membrane syntaxin TrmsGFP-Sso1

## Sheet: Fig 1b
Fig. 1b Electron micrograph showing multiple Woronin bodies (WBs) "guarding" the septal pore

## Sheet: Fig 1c
Fig. 1c Woronin bodies (WBs) in living hyphae of T. reesei.
	Open
	mCh-Sso1								GFP-Hex1								Overlay
	Plugged
	mCh-Sso1								GFP-Hex1								Overlay

## Sheet: Fig 1d
Fig. 1d Quantitative analysis of septal sealing in T. reesei; septal opening was assessed using Hex1-TrmsGFP-containing WBs
1st septa
Total	open	closed		% open				ANOVA summary
21	19	2		90.4762				F		1.347
14	13	1		92.8571				P value		0.3187
16	12	4		75				P value summary		ns
								Significant diff. among means (P < 0.05)?		No
								R squared		0.3502
2nd septa
Total	open	closed		% open
35	32	3		91.4286
26	24	2		92.3077
25	24	1		96
3rd septa
Total	open	closed		% open
35	31	4		88.5714
24	19	5		79.1667
29	26	3		89.6552
4th septa
Total	open	closed		% open
17	15	2		88.2353
19	18	1		94.7368
21	19	2		90.4762
5th septa
Total	open	closed		% open
17	13	4		76.4706
19	16	3		84.2105
19	17	2		89.4737

## Sheet: Fig 1e
Fig. 1e Extension a T. reesei hypha over 4 min of microscopic observation
	T0								T4min								Overlay

## Sheet: Fig 1f
Fig. 1f Extension a I hypha over 48 min after laser-injury of the 2nd cell
	T0								T48min								Overlay

## Sheet: Fig 1g
Fig. 1g Effect of injury of subapical cells on tip growth in T. reesei.
2nd cell shot
	Total	Growing		% Growing
set1	11	1		9.09091
set2	9	2		22.2222
set3	11	1		9.09091
set4	13	1		7.69231
3rd cell shot
	Total	Growing		% Growing
set1	20	15		75
set2	22	17		77.2727
set3	12	10		83.3333
set4	12	9		75
4th cell shot
	Total	Growing		% Growing
set1	19	17		89.4737
set2	19	19		100
set3	9	9		100
5th cell shot
	Total	Growing		% Growing
set1	12	12		100
set2	12	12		100
set3	15	15		100
6th cell shot
	Total	Growing		% Growing
set1	12	12		100
set2	12	12		100
set3	12	12		100

## Sheet: Fig 1h
Fig. 1h Growth rate of intact (control) and injured hyphae of T. reesei.
	2nd cell				3rd cell				4th cell				5th cell				6th cell
	befor shooting		after 45 min		befor shooting		after 45 min		befor shooting		after 45 min		befor shooting		after 45 min		befor shooting		after 45 min
	Growth in um/h		Growth in um/h		Growth in um/h		Growth in um/h		Growth in um/h		Growth in um/h		Growth in um/h		Growth in um/h		Growth in um/h		Growth in um/h
	37.8818		4.57333		122.4		54.5106		86.7		34.35		460.8		284.073		292.2		179.376
	63.5273		1.57333		94.8		54.2553		172.691		33.264		224.3		118.3		308.64		287.95
	52.575		2.44528		184.8		37.2		80.46		28.3636		311.3		172.14		376.933		333.927
	41.7		0.881633		181.333		17.4571		182.1		15.2769		361.114		105.24		304.343		258.24
	12.2		4.968		106.933		63.5714		264		137.75		362.346		91.92		367.854		234.054
					80.25		8.16522		246.655		101.454		269.815		26.94		216.554		35.88
					48.2182		28.95		131.959		93.4		286.2		123.654		32.52		44
					66.3		8.06087		184.358		47.2364		322.255		235.86		113.486		113.956
					167.9		28.35		257.2		87.974		291.6		13.9091		145.7		95.82
					50.8		39.6		224.55		134.65		321.84		261.72		147		13.62
					83.0571		58.5673		236.24		108.693		267.3		66.2308		318.48		164.28
					127.5		33.9		262.56		201.436		312.686		52.24		338.215		300.36
					30.24		29.9733		341.6		270.36
					131.4		4.66957		280.35		45.6571		311.4		77.6516		93.68		19.8
					118.933		59.6298		166.8		70.9714		322.2		186.286		129.85		75.6571
									82.2		30.8		392.945		212.509		208.759		155.7
					277.1		157.5		203.446		41.3		151.309		107.7		243.537		189.36
					180.6		32.7375		345.96		211.086		108.12		26.16		196.255		128.509
					191.1		13.2		331.2		47.1429		128.5		121.657		232.8		181.44
					189.9		175.74						113.4		92.4923		263.55		161.04
					152.7		89.64		159.671		79.2261		130.1		155.723		208.533		97.2
					224.682		72.9714		176.52		37.44		158.7		110.836		258.185		202.32
					216		140.05		190.714		43.88		196.425		108.491		179.6		120.678
					158.88		75.3333		200		112.467		280.32		262.86		101.794		58.2462
					120.96		8.81739		311.76		172.32		157.457		82.5692
					103.341		19.14		218.618		235.5						478.1		206.75
					314.16		224.2		183.48		115.62		229.8		198.84		266.919		103.92
					248.16		58.8		241.95		137.8		254.954		101.1		350.504		214
					127.92		26.2723		196.629		128.04		178.8		36.3		267.44		127.091
					149.625		33.975						168.546		99.4909		244.533		42.4
									21.8769		0.559091		213.138		135.218		112.08		77.22
					54.66		131.94		12		24.6383		172.4		171.35		228		149.94
					248.775		65.3707		92.5714		2.74286		199.4		192.5		242.694		150.192
					207.5		38.9676		132.771		72.8739		192.109		218.529		165.323		155.143
					137.733		19.7217		78.9		48.0545		193.629		128.765		154.178		79.3
					288.4		53.5059		106.35		45.1787		195.686		176.556		151.927		164.345
					300		18.15		102.96		52.9733		141.12		124.8		181.12		140.609
					32.34		3.26809		121.333		61.3435		192		139.943
					118.867		33.1091		40.4727		1.21319						245.214		174.13
									33.0545		50.5846		81.5478		29.9209		178.133		129.3
									31.6615		21.2044		158.486		118.912		208.636		135.187
									94.0523		3.56364		191.81		209.518		220.224		180.607
									142.985		96.5609		245		144.554		335.657		237.732
									67.75		10.2533		205.477		151.793		353.133		269.622
									12.78		24.0875		119.88		77.6571		361.714		235.793
													101.95		80.7913		287.8		85.3451
													298.024		136.864		142.44		132.08
													255.543		86.2022		165.42		80.3736
													322.176		168.907		125.34		91.5867
													169.68		96.76		254.46		202.483
													21.4286		1.97802
					37				43				48				47
			befor vs 2nd	befor vs 3rd	befor vs 4th	befor vs 5th	befor vs 6th
Mann Whitney test
P value			<0.0001	<0.0001	<0.0001	<0.0001	0.0059
Exact or approximate P value?			Exact	Exact	Exact	Exact	Exact
P value summary			****	****	****	****	**
Significantly different (P < 0.05)?			Yes	Yes	Yes	Yes	Yes
One- or two-tailed P value?			Two-tailed	Two-tailed	Two-tailed	Two-tailed	Two-tailed
Sum of ranks in column A,B			17190 , 15	22268 , 1385	22764 , 2212	22349 , 3757	21619 , 4259
Mann-Whitney U			0	682	1266	2581	3131

## Sheet: Fig 1i
Fig. 1i Bright-field image series showing retrograde motion of cytoplasm and organelles (arrowhead) after laser injury of the second cell.
	Pre shooting							T 0.8 sec							T 1.25 sec
	T1.8 sec							T 2.05 sec							T 2.4 sec

## Sheet: Fig 1j
Fig. 1j Contrast-inverted kymograph showing retrograde early endosome (EE) motility after laser injury of the second cell.

[truncated: 70 more sheets: Fig 1k, Fig 2a, Fig 2b, Fig 2c, Fig 2d, Fig2e, Fig 3a, Fig 3b, Fig 3c, Fig 3d, Fig 3e, Fig 3f, Fig 3g, Fig 4a, Fig4b, Fig4c , Fig 4d, Fig 4e, Fig 4f , Fig 5a …]
